# Supplementary material for: Targeting LINC00152 activates cAMP/Ca2+/ferroptosis axis and overcomes tamoxifen resistance in ER+ breast cancer
Source: Cell Death Dis. 2024 Jun 15;15(6):418. doi: 10.1038/s41419-024-06814-3 (PMC11180193; doi:10.1038/s41419-024-06814-3)
Supplement: Supplementary file 3 — Supplementary Data 1 [file 41419_2024_6814_MOESM3_ESM.xlsx]

## Sheet: Sheet1
Supplementary Data 1. Gene set enrichment analysis within the differentially expressed genes between MCF-7.TamR vs. MCF-7.Par cells.
Gene sets	NES	NOM p-val
DUTERTRE_ESTRADIOL_RESPONSE_24HR_DN	3.06	0
PACHER_TARGETS_OF_IGF1_AND_IGF2_UP	2.82	0
HECKER_IFNB1_TARGETS	2.53	0
HALLMARK_INTERFERON_ALPHA_RESPONSE	2.43	0
WANG_LMO4_TARGETS_UP	2.39	0
SHEDDEN_LUNG_CANCER_GOOD_SURVIVAL_A12	2.37	0
CHARAFE_BREAST_CANCER_LUMINAL_VS_MESENCHYMAL_UP	2.33	0.002
GR_Q6_01	2.27	0.002
SMID_BREAST_CANCER_ERBB2_UP	2.22	0
TAKEDA_TARGETS_OF_NUP98_HOXA9_FUSION_3D_UP	2.19	0
BLANCO_MELO_COVID19_SARS_COV_2_INFECTION_CALU3_CELLS_UP	2.18	0
RICKMAN_HEAD_AND_NECK_CANCER_A	2.1	0.002
SEITZ_NEOPLASTIC_TRANSFORMATION_BY_8P_DELETION_UP	2.1	0.004
SMID_BREAST_CANCER_BASAL_UP	2.08	0
SANA_RESPONSE_TO_IFNG_UP	2.08	0.004
MOHANKUMAR_HOXA1_TARGETS_UP	2.07	0.002
JINESH_BLEBBISHIELD_TO_IMMUNE_CELL_FUSION_PBSHMS_DN	2.06	0
XIE_ST_HSC_S1PR3_OE_UP	2.04	0.004
MARTINEZ_TP53_TARGETS_DN	2.04	0.004
PILON_KLF1_TARGETS_UP	2.03	0.004
DUTERTRE_ESTRADIOL_RESPONSE_6HR_DN	2.03	0.007
MARTINEZ_RB1_TARGETS_DN	2.02	0.004
MIR1305	1.99	0.014
NABA_SECRETED_FACTORS	1.99	0
ACEVEDO_LIVER_TUMOR_VS_NORMAL_ADJACENT_TISSUE_DN	1.99	0.004
YATTNATC_UNKNOWN	1.98	0.004
SENESE_HDAC3_TARGETS_DN	1.97	0.006
ARID5B_TARGET_GENES	1.97	0.006
CHR21Q22	1.96	0.006
ISRE_01	1.91	0.006
HELLER_HDAC_TARGETS_SILENCED_BY_METHYLATION_DN	1.9	0.008
HALLMARK_MTORC1_SIGNALING	1.9	0.016
FREAC7_01	1.89	0.02
MIR4672	1.89	0.004
IK1_01	1.88	0.013
MIR3681_3P	1.86	0.01
DAUER_STAT3_TARGETS_DN	1.86	0.018
MARTINEZ_RB1_AND_TP53_TARGETS_DN	1.84	0.012
MASSARWEH_TAMOXIFEN_RESISTANCE_UP	1.83	0.006
PR_Q2	1.83	0.018
NFAT_Q6	1.82	0.018
AZARE_NEOPLASTIC_TRANSFORMATION_BY_STAT3_UP	1.82	0.016
SRF_Q5_01	1.8	0.008
YATGNWAAT_OCT_C	1.8	0.021
RAY_TUMORIGENESIS_BY_ERBB2_CDC25A_DN	1.8	0.018
PAX4_02	1.8	0.012
CHICAS_RB1_TARGETS_SENESCENT	1.78	0.014
MIR4643	1.78	0.016
NOTCH3_TARGET_GENES	1.77	0.028
CC2D1A_TARGET_GENES	1.76	0.015
NAB2_TARGET_GENES	1.75	0.02
MIR6511A_5P	1.75	0.022
ZNF213_TARGET_GENES	1.74	0.02
ONDER_CDH1_TARGETS_2_DN	1.72	0.016
RODWELL_AGING_KIDNEY_NO_BLOOD_UP	1.71	0.014
MIR1910_3P	1.71	0.028
SCHUETZ_BREAST_CANCER_DUCTAL_INVASIVE_DN	1.71	0.016
BLANCO_MELO_COVID19_SARS_COV_2_POS_PATIENT_LUNG_TISSUE_UP	1.71	0.022
YYCATTCAWW_UNKNOWN	1.71	0.037
FOXO4_02	1.68	0.03
REACTOME_METABOLISM_OF_AMINO_ACIDS_AND_DERIVATIVES	1.67	0.031
MIR186_5P	1.67	0.043
KEGG_MELANOGENESIS	1.66	0.034
MYCMAX_02	1.66	0.033
TTANTCA_UNKNOWN	1.66	0.037
HALLMARK_INTERFERON_GAMMA_RESPONSE	1.65	0.038
MIR4768_5P	1.65	0.042
FULCHER_INFLAMMATORY_RESPONSE_LECTIN_VS_LPS_DN	1.64	0.033
MCBRYAN_PUBERTAL_BREAST_3_4WK_UP	1.64	0.036
MIR342_3P	1.64	0.034
GR_01	1.63	0.038
MIR466	1.63	0.045
WONG_ADULT_TISSUE_STEM_MODULE	1.61	0.04
MIR5582_5P	1.61	0.046
WANG_RESPONSE_TO_GSK3_INHIBITOR_SB216763_DN	1.6	0.032
SOX10_TARGET_GENES	1.6	0.035
MIR1249_5P	1.58	0.043
MIR216A_3P	1.57	0.048
HSIAO_HOUSEKEEPING_GENES	1.57	0.045
CEBP_C	1.56	0.036
FEVR_CTNNB1_TARGETS_UP	1.55	0.05
GOZGIT_ESR1_TARGETS_DN	-3.9	0
DUTERTRE_ESTRADIOL_RESPONSE_6HR_UP	-3.54	0
CREIGHTON_ENDOCRINE_THERAPY_RESISTANCE_1	-3.41	0
HALLMARK_ESTROGEN_RESPONSE_EARLY	-3.18	0
DUTERTRE_ESTRADIOL_RESPONSE_24HR_UP	-3.09	0
ENGELMANN_CANCER_PROGENITORS_DN	-2.9	0
HALLMARK_ESTROGEN_RESPONSE_LATE	-2.78	0
POOLA_INVASIVE_BREAST_CANCER_DN	-2.57	0
MIR548L	-2.36	0
CREIGHTON_ENDOCRINE_THERAPY_RESISTANCE_4	-2.32	0.002
CHR15Q21	-2.29	0
MIR520F_3P	-2.29	0
SMID_BREAST_CANCER_LUMINAL_B_UP	-2.28	0
MIR892C_5P	-2.27	0.002
MASSARWEH_TAMOXIFEN_RESISTANCE_DN	-2.25	0.004
DOANE_BREAST_CANCER_ESR1_UP	-2.16	0
BENPORATH_NANOG_TARGETS	-2.16	0.004
WANG_LMO4_TARGETS_DN	-2.14	0
TATA_01	-2.14	0.002
FIGUEROA_AML_METHYLATION_CLUSTER_3_UP	-2.12	0.004
VANTVEER_BREAST_CANCER_ESR1_UP	-2.11	0.002
NUYTTEN_NIPP1_TARGETS_DN	-2.09	0.004
MIR5590_3P	-2.08	0.004
LU_AGING_BRAIN_UP	-2.07	0
DODD_NASOPHARYNGEAL_CARCINOMA_UP	-2.07	0.004
HALLMARK_EPITHELIAL_MESENCHYMAL_TRANSITION	-2.06	0.006
BHAT_ESR1_TARGETS_NOT_VIA_AKT1_UP	-2.03	0.002
REACTOME_DEVELOPMENTAL_BIOLOGY	-2.03	0.002
XU_GH1_AUTOCRINE_TARGETS_DN	-1.99	0.004
AAAYRNCTG_UNKNOWN	-1.97	0.006
TTGCACT_MIR130A_MIR301_MIR130B	-1.96	0.006
ZNF146_TARGET_GENES	-1.95	0.002
DURCHDEWALD_SKIN_CARCINOGENESIS_DN	-1.91	0.008
CHR1P36	-1.9	0.014
MIR142_5P	-1.89	0.01
KATSANOU_ELAVL1_TARGETS_DN	-1.89	0.006
ACTTTAT_MIR1425P	-1.88	0.016
AP2_Q6_01	-1.88	0.008
FARMER_BREAST_CANCER_BASAL_VS_LULMINAL	-1.86	0.01
MIR23A_3P_MIR23B_3P	-1.85	0.01
SHETH_LIVER_CANCER_VS_TXNIP_LOSS_PAM1	-1.85	0.014
MIR8054	-1.83	0.008
LASTOWSKA_NEUROBLASTOMA_COPY_NUMBER_DN	-1.81	0.013
TTF1_Q6	-1.81	0.015
LINDGREN_BLADDER_CANCER_CLUSTER_2B	-1.8	0.022
ZNF528_TARGET_GENES	-1.79	0.014
AP2GAMMA_01	-1.78	0.014
MIR4799_5P	-1.78	0.02
MIR23C	-1.77	0.018
MIR655_3P	-1.74	0.021
STAT_01	-1.74	0.029
TTTGCAC_MIR19A_MIR19B	-1.74	0.026
MIR629_3P	-1.74	0.026
NUYTTEN_EZH2_TARGETS_DN	-1.74	0.029
MIR1277_5P	-1.72	0.022
SWEET_LUNG_CANCER_KRAS_DN	-1.72	0.029
MIR6739_3P	-1.71	0.031
MIR374C_5P	-1.71	0.026
BONOME_OVARIAN_CANCER_SURVIVAL_SUBOPTIMAL_DEBULKING	-1.71	0.017
MIR10527_5P	-1.71	0.041
CERVERA_SDHB_TARGETS_1_UP	-1.7	0.035
TGCTTTG_MIR330	-1.7	0.029
TATAAA_TATA_01	-1.69	0.028
TGACAGNY_MEIS1_01	-1.69	0.03
MIR548AV_5P_MIR548K	-1.68	0.036
TGCTGAY_UNKNOWN	-1.68	0.036
USF_Q6_01	-1.67	0.03
ACTGAAA_MIR30A3P_MIR30E3P	-1.67	0.045
MIR8067	-1.67	0.041
AP1_Q6_01	-1.67	0.045
MOHANKUMAR_HOXA1_TARGETS_DN	-1.67	0.037
MIR1297	-1.66	0.033
CHIARADONNA_NEOPLASTIC_TRANSFORMATION_CDC25_DN	-1.66	0.036
MIR29A_5P	-1.65	0.039
NFE2_01	-1.65	0.034
MIR4422	-1.65	0.035
MMEF2_Q6	-1.64	0.038
MIR19A_3P	-1.64	0.032
MIR320A_3P_MIR320B_MIR320C_MIR320D	-1.64	0.029
MIR19B_3P	-1.64	0.027
MILI_PSEUDOPODIA_HAPTOTAXIS_DN	-1.63	0.048
NFAT_Q4_01	-1.63	0.041
MIR4429	-1.63	0.048
RICKMAN_TUMOR_DIFFERENTIATED_WELL_VS_MODERATELY_DN	-1.62	0.048
DACOSTA_UV_RESPONSE_VIA_ERCC3_DN	-1.62	0.041
ELK1_01	-1.61	0.048
MIR1276	-1.61	0.044
MIR9_3P	-1.6	0.045
AMIT_EGF_RESPONSE_480_HELA	-1.59	0.05
DELYS_THYROID_CANCER_DN	-1.58	0.043
GGGYGTGNY_UNKNOWN	-1.57	0.047
MIR372_5P	-1.57	0.031
MAF_Q6	-1.55	0.05
BLALOCK_ALZHEIMERS_DISEASE_UP	-1.54	0.048
